# Supplementary material for: Magnetically Recyclable Wool Keratin Modified Magnetite Powders for Efficient Removal of Cu2+ Ions from Aqueous Solutions
Source: Nanomaterials (Basel). 2021 Apr 21;11(5):1068. doi: 10.3390/nano11051068 (PMC8143369; doi:10.3390/nano11051068)
Supplement: Supplementary file 1 [file nanomaterials-11-01068-s001.zip]

Archive with 1 entries (1 files):
- nanomaterials-1167193-supplementary.pdf
